# Supplementary material for: The CCCH-Type Zinc-Finger Protein GhC3H20 Enhances Salt Stress Tolerance in Arabidopsis thaliana and Cotton through ABA Signal Transduction Pathway
Source: Int J Mol Sci. 2023 Mar 6;24(5):5057. doi: 10.3390/ijms24055057 (PMC10002529; doi:10.3390/ijms24055057)
Supplement: Supplementary file 1 [file ijms-24-05057-s001.zip]

Archive with 1 entries (1 files):
- ijms-2190845-supplementary Tables S1-S4.xlsx
