# Supplementary material for: The CCCH-Type Zinc-Finger Protein GhC3H20 Enhances Salt Stress Tolerance in Arabidopsis thaliana and Cotton through ABA Signal Transduction Pathway
Source: Int J Mol Sci. 2023 Mar 6;24(5):5057. doi: 10.3390/ijms24055057 (PMC10002529; doi:10.3390/ijms24055057)
Supplement: Supplementary file 1 [file ijms-24-05057-s001.zip › ijms-2190845-supplementary Tables S1-S4.xlsx]

## Sheet: 1
Gene Name	Element	Function	Number
GhC3H20	Box 4	part of a conserved DNA module involved in light responsiveness	9
	GT1-motif	light responsive element	8
	ABRE	cis-acting element involved in the abscisic acid responsiveness	6
	G-Box	cis-acting regulatory element involved in light responsiveness	6
	MRE	MYB binding site involved in light responsiveness	2
	TATC-box	cis-acting element involved in gibberellin-responsiveness	1
	LTR	cis-acting element involved in low-temperature responsiveness	1
	ARE	cis-acting regulatory element essential for the anaerobic induction	1
	AT-rich element	binding site of AT-rich DNA binding protein (ATBP-1)	1
	CAT-box	cis-acting regulatory element related to meristem expression	1
	GCN4_motif	cis-regulatory element involved in endosperm expression	1
	AT-rich sequence	element for maximal elicitor-mediated activation (2copies)	1
	GC-motif	enhancer-like element involved in anoxic specific inducibility	1
	ATCT-motif	part of a conserved DNA module involved in light responsiveness	1

## Sheet: 2
Gene name	Forward primer	Reverse primer
AtUBQ10	AGATCCAGGACAAGGAAGGTATTC	CGCAGGACCAAGTGAAGAGTAG
AtPP2CA	GTTAATGGTGCTACTCGGAGTA	GTGATCTACGGAGAGAGGAATG
AtHAB1	AGTAGTTTCTAACTGCGGTGAT	TTCAGATATCTGTCACCGATGG
AtNHX1	GTTGCCCTTATGATGCTTATGG	TTCTTGAGCTCTCCGTTACATT
GhActin	ATCCTCCGTCTTGACCTTG	TGTCCGTCAGGCAACTCAT
GhC3H20	GTCGGTCACTCGGTTCGTCTTC	GTCGGAGTGTTGGGAAGGCTAC
GhPP2CA	TCAGCTTCGAACTCCACAGTGC	TGCCACCGGCTTCTTCTATTCG
GhHAB1	CCGGCAGTCGCAGTAACACTTA	GCAGCGATAGACCCATTTCCGT
GhNHX2	GGCTCATGAGAGGCGCTGTATC	ATGCTGGCTGTTGGTTTGGGAT

## Sheet: 3
Gene name	Forward primer	Reverse primer
35SGhC3H20	ATGATGGTCGGAGAAACTCACC	TCAGTTCACCAAATCCGAAACC
ProGhEC3H20	GTGAATCAATTAGTATTCTTGTG	AATTTTCGGCTTGTGATTT

## Sheet: 4
Gene name	Forward primer	Reverse primer
VGhC3H20	CGGTTCTGGCTCTCCTCT	CTTCTTCACACCATTTTTCA
